# Supplementary material for: Antitumor Activity of Liposomal Nanoparticles Co-Encapsulating Ceramides and Doxorubicin in In Vitro Nucleolin-Expressing Neuroblastoma Models
Source: Cells. 2026 May 22;15(11):958. doi: 10.3390/cells15110958 (PMC13257010; doi:10.3390/cells15110958)
Supplement: Supplementary file 1 [file cells-15-00958-s001.zip]

Archive with 1 entries (1 files):
- cells-4319439-supplementary.pdf
